# Supplementary material for: Weight cycling exacerbates glucose intolerance and hepatic triglyceride storage in mice with a history of chronic high fat diet exposure
Source: J Transl Med. 2025 Jan 4;23:7. doi: 10.1186/s12967-024-06039-0 (PMC11699648; doi:10.1186/s12967-024-06039-0)
Supplement: Supplementary file 1 — Supplementary Material 1. [file 12967_2024_6039_MOESM1_ESM.xlsx]

## Sheet: Primer
	Gene	Gene name	5'	3'
	Hprt	Hypoxanthine Phosphoribosyltransferase	AAGCTTGCTGGTGAAAAGGA	TTGCGCTCATCTTAGGCTTT
	Rpl32	Ribosomal Protein L32	TCGTGGGAAAGTGAAGAGCT	ACAGTCTTGAAGGTCCGGAG
	Atf4	Activating Transcription Factor 4	GGGTTCTGTCTTCCACTCCA	AAGCAGCAGAGTCAGGCTTTC
	Chop	C/EBP Homologous Protein	CCACCACACCTGAAAGCAGAA	AGGTGAAAGGCAGGGACTCA
	Bip	Binding Immunoglobulin Protein	TTCAGCCAATTATCAGCAAACTCT	TTTTCTGATGTATCCTCTTCACCAGT
	XBP1s	X-Box Binding Protein 1, spliced form	CTGAGTCCGAATCAGGTGCAG	GTCCATGGGAAGATGTTCTGG
	CD11b	Integrin Subunit Alpha M	TGACCTGGCTTTAGACCCTG	ACCTCTGAGCATCCATAGCC
	Cd11c	Integrin Subunit Alpha X	CTGGATAGCCTTTCTTCTGCTG	GCACACTGTGTCCGAACTCA
	CD68	CD68 Molecule	ACAAAACCAAGGTCCAGGGA	ATTCTGCGCCATGAATGTCC
	Cd206	Mannose Receptor C-Type 1	TGATTACGAGCAGTGGAAGC	GTTCACCGTAAGCCCAATTT
	CD301	C-Type Lectin Domain Family 10 Member A	TGGAGAGCACAGTGGAGAAG	CGGCAGTACTTGTCAGCTTC
	F4/80	Adhesion G Protein-Coupled Receptor E1	AATCGCTGCTGGTTGAATACAG	CCAGGCAAGGAGGACAGAGTT
	II1β	Interleukin 1β	TACAAGGAGAACCAAGCAACGAC	GATCCACACTCTCCAGCTGCA
	Il6	Interleukin 6	TAGTCCTTCCTACCCCAATTTCC	TTGGTCCTTAGCCACTCCTTC
	Tnfa	Tumor necrosis factor alpha	CATCTTCTCAAAATTCGAGTGACAA	TGGGAGTAGACAAGGTACAACCC
	Glut4	Glucose Transporter 4	CCTTTCTCATTGGCATCATTTC	CACGGCCAAGACATTGTTG
	AdipoQ	Adiponectin	GATGCAGGTCTTCTTGGTCCT	AGAGTCCCGGAATGTTGCAG
	Insr	Insulin receptor	CGAGTGCCCGTCTGGCTATA	GGCAGGGTCCCAGACA TG
	Fasn	Fatty acid synthase	AGAGATCCCGAGACGCTTCT	GCTTGGTCCTTTGAAGTCGAAGA
	Scd1	Stearoyl-coenzyme A desaturase 1	GAACACCCATCCCGAGAGTC	GAACTGGAGATCTCTTGGAGCA
	Lpl	Lipoprotein lipase	CCAACTCTTTTGTGCCAGAGA	GGCTACATTGGTGTTGAGCTTTT
	Pparα	Peroxisome proliferator-activated receptor α	TACTGCCGTTTTCACAAGTGC	AGGTCGTGTTCACAGGTAAGA
	Pparγ	Peroxisome proliferator-activated receptor γ	CCAGAGCATGGTGCCTTCGCT	CAGCAACCATTGGGTCAG
	Srebp2	Serpine1 mRNA binding protein 2	CATTCTCCAGCAGTTCCGTG	GCCCTCTCACAGTGACAGAA
	Ldlr	Low-density lipoprotein receptor	TCAGACGAACAAGGCTGTCC	CCATCTAGGCAATCTCGGTCTC
	Gck	Glucokinase	GCTTCACCTTCTCCTTCCCT	CATTCACCATTGCCACCACA
	G6pc	Glucose-6-phosphatase	TCTGTCCCGGATCTACCTTG	GAAAGTTTCAGCCACAGCAA
	Ide	Insulin-degrading enzyme	CCGGCCATCCAGAGAATAGAA	ACGGTATTCCCGTTTGTCTTCA
	Caecam1	Carcinoembryonic antigen-related cell adhesion molecule 1	ATTTCACGGGGCAAGCATACA	GTCACCCTCCACGGGATTG
	Akt2	Serine/threonine-protein kinase (Protein Kinase B)	ACGTGGTGAATACATCAAGACC	GCTACAGAGAAATTGTTCAGGGG
	Agrp	Agouti related peptide	ATGCTGACTGCAATGTTGCTG	CAGACTTAGACCTGGGAACTCT
	Npy	Neuropeptide Y	TCGCTCTATCTCTGCTCGTG	AATCAGTGTCTCAGGGCTGG
	Vgf	VGF Nerve Growth Factor Inducible	AAGGATGACGGCGTACCAGA	TGCCTGCAACAGTACCGAG
	Pomc	Proopiomelanocortin	ATGCCGAGATTCTGCTACAGT	TCCAGCGAGAGGTCGAGTTT
	Pdyn	Prodynorphin	CTCCTCGTGATGCCCTCTAAT	AGGGAGCAAATCAGGGGGT
	Bdnf	Brain-derived neurotrophic factor	TCATACTTCGGTTGCATGAAGG	AGACCTCTCGAACCTGCCC
	Leprb	Leptin Receptor b	TGGTCCCAGCAGCTATGGT	ACCCAGAGAAGTTAGCACTGT
	Ghsr	Growth Hormone Secretagogue Receptor	TGGAGATCGCGCAGATCAG	CCGGGAACTCTCATCCTTCAG
	Trkb	Tropomyosin Receptor Kinase B	CTGGGGCTTATGCCTGCTG	AGGCTCAGTACACCAAATCCTA
	Gfap	Glial fibrillary acidic protein	GAGAACAACCTGGCTGCGTATAG	TCCTCCAGCGATTCAACCTTTC
	Iba1	Ionized Calcium Binding Adapter Molecule 1	ATCAACAAGCAATTCCTCGATGA	CAGCATTCGCTTCAAGGACATA
	vGat	Vesicular GABA Transporter, Slc32a1	ACCTCCGTGTCCAACAAGTC	CAAAGTCGAGATCGTCGCAGT
	vGlut2	Vesicular Glutamate Transporter, Slc17a6	TGGAAAATCCCTCGGACAGAT	CATAGCGGAGCCTTCTTCTCA
	Gria3	Glutamate Ionotropic Receptor AMPA Type Subunit 3	ACCATCAGCATAGGTGGACTT	ACGTGGTAGTTCAAATGGAAGG
	Snap25	Synaptosome Associated Protein 25	CAACTGGAACGCATTGAGGAA	GGCCACTACTCCATCCTGATTAT
	Grik1	Glutamate Ionotropic Receptor Kainate Type Subunit 1	GCTGGACACTCCTCTATTTCCT	ACAGGTTCGTTTTCCACAGTT
	Syn1	Synapsin I	CCAATCTGCCGAATGGGTACA	GCGTTAGACAGCGACGAGAA
